# Supplementary material for: Effects of 12-Month Training Intervention on Physical Fitness, Body Composition, and Health Markers in Finnish Navy Soldiers
Source: Healthcare (Basel). 2023 Oct 9;11(19):2698. doi: 10.3390/healthcare11192698 (PMC10572769; doi:10.3390/healthcare11192698)
Supplement: Supplementary file 1 [file healthcare-11-02698-s001.zip]

Archive with 1 entries (1 files):
- healthcare-2624175-supplementary.pdf
